# Supplementary material for: Enhancing the Treatment of Uncontrolled Inflammation through the Targeted Delivery of TPCA-1-Loaded Nanoparticles
Source: Pharmaceutics. 2023 Oct 9;15(10):2435. doi: 10.3390/pharmaceutics15102435 (PMC10609852; doi:10.3390/pharmaceutics15102435)
Supplement: Supplementary file 1 [file pharmaceutics-15-02435-s001.zip]

Archive with 1 entries (1 files):
- pharmaceutics-2540022-supplementary.pdf
